# Supplementary material for: Distribution of soil microorganisms in different complex soil layers in Mu Us sandy land
Source: PLoS One. 2023 Apr 7;18(4):e0283341. doi: 10.1371/journal.pone.0283341 (PMC10081775; doi:10.1371/journal.pone.0283341)
Supplement: S1 Table — (XLSX) [file pone.0283341.s001.xlsx]

## Sheet: Sheet1
	ratio	soil layer	pH			aver		ratio	soil layer	available phosphorus（mg/kg）			aver
	1：1	0-30	9.02	8.95	9	8.99±2.01 aA		1：1	0-30	4.73874	5.56	4.12	4.81±1.32 bA
		30-60	8.88	8.15	9.31	8.78±0.89 aA			30-60	6.38318	6.98	5.99	6.45±1.23 bA
	1：2	0-30	9.105	9	9.23	9.11±1.99 aA		1：2	0-30	2.97387	3.01	2.89	2.96±0.39 bA
		30-60	8.9	9.6	8.2	8.90±0.56 aA			30-60	3.60385	3.68	3.59	3.62±0.58 bBC
	1：5	0-30	8.99	8.52	9.37	8.96±1.30 aA		1：5	0-30	3.04336	3	3.01	3.02±0.50 bA
		30-60	8.93	8.22	9.67	8.94±2.16 aA			30-60	2.80656	2	2.78	2.53±0.33 bC
	0：1	0-30	9.075	9.18	9	9.09±2.41 aA		0：1	0-30	3.74827	3.44	3.94	3.71±0.69 aA
		30-60	9.01	8.85	9.17	9.01±1.95 aA			30-60	4.34242	5.02	4.37	4.58±0.57 aAB
	ratio	soil layer	total nitrogen（g/kg）			aver		ratio	soil layer	available potassium(mg/kg)			aver
	1：1	0-30	0.110981	0.15	0.12	0.13±0.02 bB		1：1	0-30	26.081	30.2	24.8	27.03±2.33 cBC
		30-60	0.0869208	0.13	0.11	0.11±0.03 bA			30-60	34.8537	30.2	38.55	34.53±4.33 bAB
	1：2	0-30	0.0945098	0.12	0.06	0.09±0.01 bB		1：2	0-30	33.4311	36.71	30.13	33.42±5.11 bAB
		30-60	0.127343	0.15	0.11	0.13±0.02 abA			30-60	33.4311	30.04	35.89	33.12±5.32 bAB
	1：5	0-30	0.275367	0.3	0.25	0.28±0.09 aA		1：5	0-30	37.936	36.11	38.16	37.40±6.15 bA
		30-60	0.140721	0.11	0.17	0.14±0.01 bA			30-60	37.936	38.62	37.1	37.89±5.55 bA
	0：1	0-30	0.149482	0.2	0.11	0.15±0.03 aAB		0：1	0-30	20.5441	20.31	20.14	20.33±4.16 cC
		30-60	0.158609	0.15	0.17	0.16±0.02 aA			30-60	29.3586	27.55	28.57	28.49±2.67 bB
	ratio	soil layer	soil organic carbon（g/kg)			aver		ratio	soil layer	ammo-nium nitrogen(mg/kg)			aver
	1：1	0-30	3.11021	3.01	3.21	3.11±0.08 aB		1：1	0-30	3.49872	3.8	3.2	3.50±0.89 bAB
		30-60	2.64399	2.81	2.47	2.64±0.13 aA			30-60	5.30946	5.51	5.11	5.31±1.14 aA
	1：2	0-30	4.99625	5.5	4.5	5.00±1.04 aA		1：2	0-30	3.54476	4	3.08	3.54±1.36 aA
		30-60	2.62928	2.22	3.05	2.63±0.06 bA			30-60	3.18159	3.2	3.16	3.18±0.58 aC
	1：5	0-30	2.93071	3.4	3.06	3.13±0.35 aB		1：5	0-30	3.82609	3.8	3.86	3.83±1.11 bA
		30-60	2.21568	2	2.44	2.22±0.48 bA			30-60	4.62404	4.12	5.12	4.62±0.91 aB
	0：1	0-30	2.99	2.21	1.85	2.35±0.39 aB		0：1	0-30	2.95	3	2.9	2.95±0.56 aB
		30-60	2.33438	2	1.74	2.02±0.15 aA			30-60	2.43223	2.4	2.46	2.43±0.67 abD
								ratio	soil layer	nitrate nitrogen(mg/kg)			aver
								1：1	0-30	9.97954	10	9.97	9.98±2.34 bA
									30-60	7.50639	7.48	7.54	7.51±2.06 cA
								1：2	0-30	8.21483	8.2	8.25	8.22±2.33 bB
									30-60	6.711	6.22	6.91	6.61±2.12 cB
								1：5	0-30	6.99744	6.5	7.5	7.00±1.43 bC
									30-60	5.49105	5.5	5.38	5.46±0.16 cC
								0：1	0-30	2.25	2.3	2.2	2.25±0.17 cD
									30-60	4.86957	4.88	4.86	4.87±0.63 aD
